# Supplementary material for: The Immune Protein Calprotectin Impacts Clostridioides difficile Metabolism through Zinc Limitation
Source: mBio. 2019 Nov 19;10(6):e02289-19. doi: 10.1128/mBio.02289-19 (PMC6867894; doi:10.1128/mBio.02289-19)
Supplement: TABLE S1 [file mBio.02289-19-st001.xlsx]

## Sheet: Table S1
Table S1: C. difficile genes with significantly different expression when treated with calprotectin
Gene Symbol	Gene ID	Fold change: calprotectin-treated C. difficile versus untreated media alone	Description
fldX	CDR20291_1925	1317.32	flavodoxin;
CDR20291_1548	CDR20291_1548	253.762	putative iron compound ABC transporter, substrate-binding protein;
CDR20291_0517	CDR20291_0517	190.306	putative membrane protein;
CDR20291_1547	CDR20291_1547	186.658	putative iron compound ABC transporter, ATP-binding protein;
CDR20291_1334	CDR20291_1334	157.015	conserved hypothetical protein;
CDR20291_2391	CDR20291_2391	150.789	hypothetical protein;
CDR20291_0516	CDR20291_0516	145.635	putative cation transporting ATPase;
CDR20291_1329	CDR20291_1329	143.627	putative exported protein;
CDR20291_1546	CDR20291_1546	143.353	putative iron compound ABC transporter, permease protein;
CDR20291_1545	CDR20291_1545	122.363	putative iron compound ABC transporter, permease protein;
feoB1	CDR20291_1328	121.851	ferrous iron transport protein B;
zupT	CDR20291_0946	91.7557	zinc transporter;
feoA1	CDR20291_1327	60.2397	putative ferrous iron transport protein A;
CDR20291_1326	CDR20291_1326	48.3771	putative ferrous iron transport protein;
fhuB	CDR20291_2773	29.4442	putative ferrichrome ABC transporter, permease protein;
CDR20291_0947	CDR20291_0947	29.4092	putative membrane protein;
fhuD	CDR20291_2774	26.2708	putative ferrichrome ABC transporter, substrate-binding protein;
CDR20291_2824	CDR20291_2824	25.8507	ABC transporter, substrate-binding protein;
CDR20291_2826	CDR20291_2826	23.6705	putative ABC transporter, permease protein;
fhuG	CDR20291_2772	23.1457	putative ferrichrome ABC transporter, permease protein;
CDR20291_2825	CDR20291_2825	22.9315	ABC transporter, ATP-binding protein;
CDR20291_2827	CDR20291_2827	16.1288	hypothetical protein;
CDR20291_3102	CDR20291_3102	14.0633	hypothetical protein;
prdA	CDR20291_3103	13.9507	proline reductase subunit proprotein;
prdF	CDR20291_3097	11.6863	putative proline racemase;
CDR20291_3099	CDR20291_3099	11.4901	conserved hypothetical protein;
CDR20291_3100	CDR20291_3100	11.1543	conserved hypothetical protein;
fhuC	CDR20291_2771	10.4163	putative ferrichrome ABC transporter, ATP-binding protein;
CDR20291_0948	CDR20291_0948	10.1613	two-component response regulator;
CDR20291_3098	CDR20291_3098	10.1312	conserved hypothetical protein;
CDR20291_2292	CDR20291_2292	8.74685	putative cell wall hydrolase;
CDR20291_1924	CDR20291_1924	8.64973	putative uncharacterized protein;
CDR20291_0762	CDR20291_0762	8.37755	putative homocitrate/2-isopropylmalate synthase;
CDR20291_2770	CDR20291_2770	8.29475	putative drug/sodium antiporter;
CDR20291_0949	CDR20291_0949	6.9804	sensor histidine kinase virs; two-component sensor histidine kinase;
CDR20291_2823	CDR20291_2823	6.63701	two-component system esponse regulator;
CDR20291_1639	CDR20291_1639	5.65969	putative ferrous iron transport protein A;
CDR20291_2336	CDR20291_2336	5.5847	putative sigma 54 modulation protein;
CDR20291_1230	CDR20291_1230	5.56987	conserved hypothetical protein;
CDR20291_1232	CDR20291_1232	5.33918	putative allophanate hydrolase subunit 1;
CDR20291_2822	CDR20291_2822	5.21835	two-component system histidine kinase;
CDR20291_1812	CDR20291_1812	5.16614	conserved hypothetical protein;
CDR20291_1231	CDR20291_1231	5.07439	probable transporter;
CDR20291_2820	CDR20291_2820	5.0155	ABC transporter, ATP-binding protein;
CDR20291_1233	CDR20291_1233	5.00824	putative allophanate hydrolase subunit 2;
prdC	CDR20291_3105	4.97111	putative electron transfer protein;
CDR20291_2672	CDR20291_2672	4.60091	cell surface protein;
bacA2	CDR20291_2821	4.5495	undecaprenyl-diphosphatase;
CDR20291_0763	CDR20291_0763	4.50981	putative aconitase/3-isopropylmalate dehydratase;
CDR20291_0764	CDR20291_0764	4.34187	putative isocitrate/3-isopropylmalate dehydrogenase;
CDR20291_2819	CDR20291_2819	4.17822	ABC transporter, permease protein;
CDR20291_2099	CDR20291_2099	3.99807	cell surface protein;
CDR20291_2116	CDR20291_2116	3.99241	putative GTP-binding protein;
CDR20291_0945	CDR20291_0945	3.97078	putative peptidase;
CDR20291_2098	CDR20291_2098	3.89642	putative membrane protein;
cysM	CDR20291_1492	3.83536	putative O-acetylserine sulfhydrylase;
feoB3	CDR20291_3135	3.73791	putative ferrous iron transport protein B;
cysA	CDR20291_1493	3.70918	serine acetyltransferase;
CDR20291_0879	CDR20291_0879	3.64951	putative transcriptional regulator;
speA	CDR20291_0818	3.59006	arginine decarboxylase;
CDR20291_2373	CDR20291_2373	3.55978	putative exported protein;
CDR20291_3096	CDR20291_3096	3.53587	putative membrane protein;
CDR20291_0758	CDR20291_0758	3.5287	putative oxidative stress protein;
feoA3	CDR20291_3134	3.45674	putative ferrous iron transport protein A;
speD	CDR20291_0819	3.41531	S-adenosylmethionine decarboxylase proenzyme;
CDR20291_1068	CDR20291_1068	3.39456	site-specific recombinase;
speE	CDR20291_0820	3.39344	spermidine synthase;
CDR20291_0453	CDR20291_0453	3.38107	putative amidohydrolase;
CDR20291_0892	CDR20291_0892	3.34868	cell surface protein (putative N-acetylmuramoyl-L-alanine amidase);
CDR20291_0619	CDR20291_0619	3.32287	MerR-family transcriptional regulator;
CDR20291_2120	CDR20291_2120	3.25494	putative carbonic anhydrase;
CDR20291_1368	CDR20291_1368	3.19976	putative acetyltransferase;
CDR20291_0921	CDR20291_0921	3.19755	hypothetical protein;
CDR20291_1246	CDR20291_1246	3.18961	conserved hypothetical protein;
eutM	CDR20291_1839	3.17604	putative ethanolamine/propanediol utilization protein;
ldh	CDR20291_2070	3.15556	L-lactate dehydrogenase;
CDR20291_1693	CDR20291_1693	3.1337	LysR-family transcriptional regulator;
eutL	CDR20291_1836	3.10216	putative ethanolamine/propanediol utilization protein;
CDR20291_0922	CDR20291_0922	3.04591	hypothetical protein;
CDR20291_0454	CDR20291_0454	3.01933	putative membrane protein;
CDR20291_0944	CDR20291_0944	3.01804	putative membrane protein;
CDR20291_1325	CDR20291_1325	2.97042	putative hydrolase;
CDR20291_3480	CDR20291_3480	2.96998	conserved hypothetical protein;
CDR20291_2775	CDR20291_2775	2.96989	hypothetical protein;
CDR20291_2656	CDR20291_2656	2.96255	putative cell-wall hydrolase;
CDR20291_2708	CDR20291_2708	2.92718	putative amino acid racemase;
CDR20291_0756	CDR20291_0756	2.92593	putative oxidative stress regulatory protein;
CDR20291_0926	CDR20291_0926	2.88535	hypothetical protein;
sat	CDR20291_2125	2.87473	streptogramin A acetyltransferase;
CDR20291_1837	CDR20291_1837	2.84643	putative ethanolamine/propanediol utilisation protein;
rbo	CDR20291_0757	2.84066	rubredoxin oxidoreductase (desulfoferrodoxin);
glyA	CDR20291_2615	2.83203	putative serine hydroxymethyltransferase;
speB	CDR20291_0821	2.8124	putative agmatinase;
CDR20291_1276	CDR20291_1276	2.80461	conserved hypothetical protein;
CDR20291_2289	CDR20291_2289	2.78209	hypothetical protein;
CDR20291_2683	CDR20291_2683	2.78171	surface surface protein;
potA	CDR20291_0880	2.76431	spermidine/putrescine ABC transporter, ATP-binding protein;
CDR20291_1324	CDR20291_1324	2.75647	putative uncharacterized protein;
ntpD	CDR20291_2787	2.75582	V-type sodium ATP synthase subunit D;
ntpB	CDR20291_2788	2.74638	V-type sodium ATP synthase subunit B;
CDR20291_0511	CDR20291_0511	2.72352	conserved hypothetical protein;
CDR20291_0474	CDR20291_0474	2.71303	putative exported protein;
CDR20291_2246	CDR20291_2246	2.68725	putative hydrolase;
CDR20291_1264	CDR20291_1264	2.68484	putative ATP-binding protein;
CDR20291_1923	CDR20291_1923	2.66597	hth transcriptional regulator merr family;
CDR20291_1656	CDR20291_1656	2.65204	conserved hypothetical protein (pseudogene);
CDR20291_1330	CDR20291_1330	2.62259	conserved hypothetical protein;
CDR20291_1480	CDR20291_1480	2.62006	conserved hypothetical protein;
CDR20291_1983	CDR20291_1983	2.61664	conserved hypothetical protein;
ilvD	CDR20291_1927	2.59968	dihydroxy-acid dehydratase;
ntpA	CDR20291_2789	2.59809	V-type sodium ATP synthase subunit A;
CDR20291_0832	CDR20291_0832	2.59665	putative cation efflux rotein;
CDR20291_1726	CDR20291_1726	2.58723	hypothetical protein;
CDR20291_0618	CDR20291_0618	2.58709	conserved hypothetical protein;
cotJC1	CDR20291_0523	2.57011	putative spore-coat protein;
CDR20291_1247	CDR20291_1247	2.5652	conserved hypothetical protein;
CDR20291_2687	CDR20291_2687	2.55718	cell surface protein;
CDR20291_0520	CDR20291_0520	2.54328	conserved hypothetical protein;
potD	CDR20291_0883	2.50778	spermidine/putrescine ABC transporter, substrate-binding lipoprotein;
potC	CDR20291_0882	2.49893	putative spermidine/putrescine ABC transporter, permease protein;
sleC	CDR20291_0476	2.49092	putative spore cortex-lytic enzyme pre-pro-form (putative spore peptidoglycan hydrolase);
acpP	CDR20291_0918	2.48982	acyl carrier protein;
oppF	CDR20291_0787	2.48802	oligopeptide ABC transporter, ATP-binding protein;
CDR20291_1594	CDR20291_1594	2.48785	putative sodium:amino acid symporter;
CDR20291_0849	CDR20291_0849	2.47885	conserved hypothetical protein;
rbr	CDR20291_0755	2.46807	rubrerythrin;
CDR20291_2395	CDR20291_2395	2.46125	cation-transporting ATPase;
CDR20291_2032	CDR20291_2032	2.44736	putative acetyltransferase;
ilvB	CDR20291_1414	2.44645	putative acetolactate synthase large subunit;
proC1	CDR20291_1345	2.44306	pyrroline-5-carboxylate reductase;
CDR20291_0512	CDR20291_0512	2.44205	hypothetical protein;
CDR20291_1308	CDR20291_1308	2.43084	putative 5-nitroimidazole reductase;
ilvC	CDR20291_1413	2.43035	ketol-acid reductoisomerase;
CDR20291_2655	CDR20291_2655	2.42463	cell surface protein;
CDR20291_0519	CDR20291_0519	2.41199	conserved hypothetical protein;
CDR20291_3064	CDR20291_3064	2.40969	putative membrane protein;
cotJB2	CDR20291_2290	2.39838	putative spore-coat protein;
clpB	CDR20291_1933	2.39355	chaperone;
CDR20291_0847	CDR20291_0847	2.39037	putative aminotransferase;
oppD	CDR20291_0786	2.38564	oligopeptide ABC transporter, ATP-binding protein;
CDR20291_0521	CDR20291_0521	2.37955	hypothetical protein;
CDR20291_0861	CDR20291_0861	2.37545	sensor protein;
cotJC2	CDR20291_2291	2.36704	putative spore-coat protein;
CDR20291_2688	CDR20291_2688	2.3654	cell surface protein;
CDR20291_0518	CDR20291_0518	2.35595	hypothetical protein;
gabT	CDR20291_2064	2.34825	4-aminobutyrate aminotransferase;
CDR20291_1078	CDR20291_1078	2.34656	hypothetical protein;
cotJB1	CDR20291_0522	2.34542	putative spore-coat protein;
CDR20291_1694	CDR20291_1694	2.33844	tellurium resistance protein;
nadE	CDR20291_0725	2.33177	NH3-dependent NAD(+) synthetase;
CDR20291_2335	CDR20291_2335	2.31978	conserved hypothetical protein;
CDR20291_0337	CDR20291_0337	2.31702	putative exosporium glycoprotein (pseudogene);
CDR20291_1657	CDR20291_1657	2.30012	conserved hypothetical protein;
CDR20291_2641	CDR20291_2641	2.29981	conserved hypothetical protein;
CDR20291_0455	CDR20291_0455	2.2981	putative membrane protein;
CDR20291_1282	CDR20291_1282	2.29516	putative bifunctional protein: peroxiredoxin/chitinase;
CDR20291_2642	CDR20291_2642	2.29443	hypothetical protein;
CDR20291_1337	CDR20291_1337	2.28308	putative transcriptional regulator;
CDR20291_1236	CDR20291_1236	2.27687	putative membrane protein;
CDR20291_1275	CDR20291_1275	2.27634	hypothetical protein;
serA	CDR20291_0848	2.26732	putative D-3-phosphoglycerate dehydrogenase;
CDR20291_3065	CDR20291_3065	2.26364	putative nitroreductase;
CDR20291_1934	CDR20291_1934	2.26141	hypothetical protein;
CDR20291_1533	CDR20291_1533	2.25993	tellurium resistance protein;
CDR20291_1948	CDR20291_1948	2.25785	putative uncharacterized protein;
CDR20291_0950	CDR20291_0950	2.2568	putative lipoprotein;
CDR20291_1495	CDR20291_1495	2.25525	hypothetical protein;
CDR20291_3021	CDR20291_3021	2.24911	putative phosphatidylethanolamine-binding regulatory protein;
sspB	CDR20291_3107	2.24191	small acid-soluble spore protein B;
CDR20291_1838	CDR20291_1838	2.23964	putative ethanolamine/propanediol utilisation aldehyde-alcohol dehydrogenase;
CDR20291_1655	CDR20291_1655	2.22802	putative iron-sulfur protein;
CDR20291_1511	CDR20291_1511	2.22024	hypothetical protein;
CDR20291_3194	CDR20291_3194	2.21216	putative glycosyl transferase;
CDR20291_1344	CDR20291_1344	2.21038	putative transcriptional regulator;
CDR20291_0862	CDR20291_0862	2.2056	predicted abc transporter, atpase component;
CDR20291_1816	CDR20291_1816	2.2036	putative lipoprotein;
CDR20291_3213	CDR20291_3213	2.20316	conserved hypothetical protein;
dnaK	CDR20291_2354	2.20011	chaperone protein;
potB	CDR20291_0881	2.19537	spermidine/putrescine ABC transporter, permease protein;
ade	CDR20291_1715	2.19111	adenine deaminase;
CDR20291_1815	CDR20291_1815	2.18991	putative membrane protein;
CDR20291_0178	CDR20291_0178	2.18546	cyclopropane-fatty-acyl-phospholipid synthase;
CDR20291_1393	CDR20291_1393	2.18538	hypothetical protein;
CDR20291_0920	CDR20291_0920	2.1828	conserved hypothetical protein;
CDR20291_2326	CDR20291_2326	2.1811	conserved hypothetical protein;
CDR20291_3025	CDR20291_3025	2.17537	gcn5-related n-acetyltransferase;
CDR20291_1238	CDR20291_1238	2.17461	putative endoribonuclease;
CDR20291_1532	CDR20291_1532	2.17441	tellurium resistance protein;
CDR20291_0860	CDR20291_0860	2.17383	putative uncharacterized protein;
CDR20291_2233	CDR20291_2233	2.17156	putative membrane protein;
CDR20291_0924	CDR20291_0924	2.16873	putative uncharacterized protein;
CDR20291_1935	CDR20291_1935	2.16742	hypothetical protein;
CDR20291_0595	CDR20291_0595	2.15557	putative uncharacterized protein (pseudogene);
CDR20291_1527	CDR20291_1527	2.15544	putative membrane protein;
CDR20291_2450	CDR20291_2450	2.15307	MerR-family transcriptional regulator;
ntpK	CDR20291_2793	2.14694	V-type sodium ATP synthase subunit K;
eutB	CDR20291_1834	2.14243	putative ethanolamine/propanediol ammonia-lyase heavy chain;
CDR20291_1687	CDR20291_1687	2.13564	putative L-threonine dehydrogenase;
sucD	CDR20291_2231	2.13532	succinate-semialdehyde dehydrogenase [NAD(P)+];
CDR20291_2517	CDR20291_2517	2.13204	putative transcriptional regulator;
CDR20291_2394	CDR20291_2394	2.12863	putative histidinol-phosphate aminotransferase;
CDR20291_2599	CDR20291_2599	2.12157	LysR-family transcriptional regulator;
CDR20291_2100	CDR20291_2100	2.11931	putative regulator of a specific sugar metabolism;
CDR20291_0665	CDR20291_0665	2.11732	putative exported protein;
CDR20291_1161	CDR20291_1161	2.11099	putative peptidase;
pyrAA2	CDR20291_3429	2.11058	carbamoyl-phosphate synthase, pyrimidine-specific, small chain;
CDR20291_2807	CDR20291_2807	2.10844	hypothetical protein;
grdD	CDR20291_2237	2.09736	glycine/sarcosine/betaine reductase complex component C alpha subunit;
CDR20291_1949	CDR20291_1949	2.0918	putative uncharacterized protein;
CDR20291_1237	CDR20291_1237	2.09101	putative esterase;
pyrAB2	CDR20291_3428	2.08964	carbamoyl-phosphate synthase, pyrimidine-specific, large chain;
CDR20291_1557	CDR20291_1557	2.08548	probable cation-transporting ATPase;
CDR20291_1695	CDR20291_1695	2.07981	tellurium resistance protein;
CDR20291_1004	CDR20291_1004	2.0685	putative integrase/recombinase;
cat1	CDR20291_2232	2.06809	succinyl-CoA:coenzyme A transferase;
eutC	CDR20291_1835	2.06806	putative ethanolamine/propanediol ammonia-lyase light chain;
CDR20291_1867	CDR20291_1867	2.06384	putative uncharacterized protein;
glgD	CDR20291_0813	2.06102	glycogen biosynthesis protein;
CDR20291_1531	CDR20291_1531	2.05906	putative serine protease;
CDR20291_1939	CDR20291_1939	2.05874	putative acetyltransferase;
CDR20291_1811	CDR20291_1811	2.05825	ABC transporter substrate-binding protein; putative uncharacterized protein;
pepA	CDR20291_1140	2.0577	putative cytosol aminopeptidase;
CDR20291_1951	CDR20291_1951	2.05702	putative hydrolase;
cysD	CDR20291_1719	2.05285	putative O-acetylhomoserine sulfhydrylase;
ntpC	CDR20291_2791	2.05222	V-type sodium ATP synthase subunit C;
metA	CDR20291_1720	2.05009	homoserine O-succinyltransferase;
CDR20291_2175	CDR20291_2175	2.04477	sugar phosphate aldolase;
pyrF	CDR20291_3430	2.04295	orotidine 5'-phosphate decarboxylase;
ssuC	CDR20291_1331	2.03405	putative aliphatic sulfonate ABC transporter, permease protein;
CDR20291_1682	CDR20291_1682	2.03393	MerR-family transcriptional regulator;
CDR20291_0475	CDR20291_0475	2.0232	putative membrane protein;
CDR20291_2719	CDR20291_2719	2.02304	putative aromatic amino acid aminotransferase;
ntpE	CDR20291_2792	2.02043	V-type sodium ATP synthase subunit E;
CDR20291_0430	CDR20291_0430	2.0181	putative carbon-nitrogen hydrolase;
CDR20291_0283	CDR20291_0283	2.01689	conserved hypothetical protein;
CDR20291_1592	CDR20291_1592	2.01547	hypothetical protein;
CDR20291_2510	CDR20291_2510	2.01453	cinserved hypothetical protein;
grpE	CDR20291_2355	2.00989	heat shock protein;
CDR20291_0662	CDR20291_0662	2.00687	conserved hypothetical protein;
xylA	CDR20291_2898	2.00642	xylose isomerase;
CDR20291_1940	CDR20291_1940	2.00313	N-carbamoyl-L-amino acid hydrolase;
CDR20291_1126	CDR20291_1126	2.0004	conserved hypothetical protein;
rpsN	CDR20291_0080	-2.00045	30S ribosomal protein S14;
garR	CDR20291_2702	-2.00621	2-hydroxy-3-oxopropionate reductase;
CDR20291_1251	CDR20291_1251	-2.00631	conserved hypothetical protein;
CDR20291_0160	CDR20291_0160	-2.00652	Radical SAM-family protein;
rplE	CDR20291_0079	-2.011	50S ribosomal protein L5;
CDR20291_1059	CDR20291_1059	-2.01114	putative membrane protein;
CDR20291_3186	CDR20291_3186	-2.01124	membrane protein, putative;
CDR20291_3486	CDR20291_3486	-2.01862	putative ABC transporter, permease protein;
CDR20291_2740	CDR20291_2740	-2.02014	putative bifunctional protein;
CDR20291_2350	CDR20291_2350	-2.02082	conserved hypothetical protein;
rplX	CDR20291_0078	-2.0231	50S ribosomal protein L24;
CDR20291_0937	CDR20291_0937	-2.02671	PTS system, IId component;
CDR20291_0633	CDR20291_0633	-2.02969	putative signaling protein;
CDR20291_0765	CDR20291_0765	-2.03008	MarR-family transcriptional regulator;
hymC	CDR20291_3229	-2.03084	putative iron-only hydrogenase, catalytic subunit;
CDR20291_3471	CDR20291_3471	-2.03125	putative abc transporter, permease protein;
CDR20291_0029	CDR20291_0029	-2.0314	putative transcription antiterminator;
rplR	CDR20291_0083	-2.03259	50S ribosomal protein L18;
rplF	CDR20291_0082	-2.04041	50S ribosomal protein L6;
CDR20291_0034	CDR20291_0034	-2.04051	putative sugar-phosphate aldolase;
rplP	CDR20291_0074	-2.04263	50S ribosomal protein L16;
CDR20291_1288	CDR20291_1288	-2.04332	putative membrane protein;
tdcB	CDR20291_2406	-2.04426	threonine dehydratase catabolic;
rpmD	CDR20291_0085	-2.04546	50S ribosomal protein L30;
CDR20291_2418	CDR20291_2418	-2.04734	putative membrane protein;
rpsQ	CDR20291_0076	-2.04759	30S ribosomal protein S17;
CDR20291_2871	CDR20291_2871	-2.04866	proton-dependent oligopeptide transporter;
rpsH	CDR20291_0081	-2.05302	30S ribosomal protein S8;
rplQ	CDR20291_0097	-2.05394	50S ribosomal protein L17;
CDR20291_0545	CDR20291_0545	-2.0551	putative phage-related regulatory protein;
CDR20291_2248	CDR20291_2248	-2.05568	putative aliphatic sulfonate ABC transporter, ATP-binding protein;
nadB	CDR20291_2258	-2.0561	L-aspartate oxidase;
rbsR	CDR20291_0301	-2.05855	putative ribose operon repressor;
CDR20291_0291	CDR20291_0291	-2.05878	PTS system, IIc component;
prlA	CDR20291_0087	-2.05978	preprotein translocase SecY subunit;
CDR20291_0299	CDR20291_0299	-2.06364	hypothetical protein;
rpsC	CDR20291_0073	-2.06386	30S ribosomal protein S3;
CDR20291_3470	CDR20291_3470	-2.06528	abc transporter, atp-binding protein;
hydN1	CDR20291_3174	-2.06857	electron transport protein;
CDR20291_2253	CDR20291_2253	-2.07109	putative exported protein;
CDR20291_1707	CDR20291_1707	-2.07726	putative two-component system response regulator;
CDR20291_2753	CDR20291_2753	-2.08069	putative dipeptidase;
CDR20291_1448	CDR20291_1448	-2.08205	putative uncharacterized protein;
thiH	CDR20291_1604	-2.08368	putative thiamine biosynthesis protein;
rpmC	CDR20291_0075	-2.08505	50S ribosomal protein L29;
CDR20291_0159	CDR20291_0159	-2.08952	putative lantibiotic ABC transporter, ATP-binding protein;
CDR20291_1404	CDR20291_1404	-2.09025	putative amino acid permease;
uxaA	CDR20291_2768	-2.09615	putative altronate hydrolase;
fsaB	CDR20291_2017	-2.0965	fructose-6-phosphate aldolase 2;
sbcC	CDR20291_0899	-2.09788	exonuclease subunit C;
CDR20291_1520	CDR20291_1520	-2.10009	putative lipoprotein;
CDR20291_1706	CDR20291_1706	-2.10086	putative two-component sensor histidine kinase; putative two-component sensor histidine kinase fragment;
rpoA	CDR20291_0096	-2.1039	DNA-directed RNA polymerase alpha chain;
CDR20291_1323	CDR20291_1323	-2.10603	putative ruberythrin;
CDR20291_2963	CDR20291_2963	-2.10752	nitrate/nitrite transporter;
d4	CDR20291_0590	-2.10858	putative lantibiotic ABC transporter, ATP-binding protein;
CDR20291_2919	CDR20291_2919	-2.11069	PTS system, IIa component;
atpH	CDR20291_3307	-2.1111	ATP synthase subunit delta;
ddl	CDR20291_1255	-2.11457	D-alanine--D-alanine ligase B;
CDR20291_1997	CDR20291_1997	-2.11643	putative xanthine/uracile permease;
rplJ	CDR20291_0057	-2.12034	50S ribosomal protein L10;
CDR20291_1487	CDR20291_1487	-2.12131	putative ribose ABC transporter, substrate-binding lipoprotein;
argG	CDR20291_1680	-2.12161	argininosuccinate synthase;
CDR20291_2078	CDR20291_2078	-2.13036	probable amino-acid ABC transporter, ATP-binding protein;
CDR20291_0243	CDR20291_0243	-2.13184	glycosyl transferase, group 2 family;
CDR20291_3115	CDR20291_3115	-2.14073	putative polysaccharide deacetylase;
purF	CDR20291_0217	-2.14465	amidophosphoribosyltransferase;
CDR20291_0679	CDR20291_0679	-2.14469	amino acid ABC transporter, permease protein;
ldhA	CDR20291_0365	-2.14534	(R)-2-hydroxyisocaproate dehydrogenase;
CDR20291_1192	CDR20291_1192	-2.14813	putative lantibiotic ABC transporter, permease protein;
CDR20291_2428	CDR20291_2428	-2.15048	sodium:dicarboxylate symporter family protein;
CDR20291_0487	CDR20291_0487	-2.15151	putative endonuclease;
rpsD	CDR20291_0095	-2.15331	30S ribosomal protein S4;
spoIIIAH	CDR20291_1037	-2.15355	putative stage III sporulation protein AH;
rnfC	CDR20291_0973	-2.15427	electron transport complex protein;
purR	CDR20291_3354	-2.15514	putative transcriptional repressor;
CDR20291_0169	CDR20291_0169	-2.15624	putative drug/sodium antiporter;
murE	CDR20291_2552	-2.15634	putative UDP-N-acetylmuramoylalanyl-D-glutamate--2,6-diaminopimela te ligase;
CDR20291_2938	CDR20291_2938	-2.16126	putative C4-dicarboxylate anaerobic carrier;
CDR20291_2485	CDR20291_2485	-2.16439	putative oligosaccharide deacetylase;
CDR20291_1692	CDR20291_1692	-2.16838	putative pyridine nucleotide-disulfide oxidoreductase;
CDR20291_0933	CDR20291_0933	-2.17272	PTS system, IIa component;
CDR20291_2419	CDR20291_2419	-2.1736	putative aminotransferase;
CDR20291_0689	CDR20291_0689	-2.17623	putative ATP-dependent RNA helicase;
CDR20291_3508	CDR20291_3508	-2.18086	conserved hypothetical protein;
CDR20291_2958	CDR20291_2958	-2.18152	putative glycosyltransferase;
tndX	CDR20291_2959	-2.18476	conjugative transposon site-specific recombinase;
abgB1	CDR20291_0308	-2.18489	putative aminobenzoyl-glutamate utilization protein;
CDR20291_2180	CDR20291_2180	-2.18621	PTS system, IIbc component;
CDR20291_1484	CDR20291_1484	-2.1887	hypothetical protein;
adk	CDR20291_0088	-2.19963	adenylate kinase;
hadC	CDR20291_0369	-2.20408	subunit of oxygen-sensitive 2-hydroxyisocaproyl-CoA dehydratase;
CDR20291_0628	CDR20291_0628	-2.20582	putative membrane protein;
cspA	CDR20291_0822	-2.20841	cold shock protein;
CDR20291_1439	CDR20291_1439	-2.20978	putative uncharacterized protein;
CDR20291_1373	CDR20291_1373	-2.22542	putative rubrerythrin;
cbiK	CDR20291_3244	-2.2285	sirohydrochlorin cobaltochelatase;
purG	CDR20291_0218	-2.23031	phosphoribosylformylglycinamidine cyclo-ligase;
atpF	CDR20291_3308	-2.23162	ATP synthase B chain;
sA	CDR20291_2041	-2.23679	putative phosphatidate cytidylyltransferase;
spoiIIIAF	CDR20291_1035	-2.23694	putative stage III sporulation protein AF;
purD	CDR20291_0221	-2.24528	phosphoribosylamine--glycine ligase;
rpsK	CDR20291_0094	-2.24566	30S ribosomal protein S11;
CDR20291_0242	CDR20291_0242	-2.25173	glycosyl transferase family 2;
CDR20291_0032	CDR20291_0032	-2.25218	PTS system, IIc component;
CDR20291_0979	CDR20291_0979	-2.25263	hypothetical protein;
CDR20291_3137	CDR20291_3137	-2.25417	PTS system, IId component;
CDR20291_0724	CDR20291_0724	-2.26364	putative membrane protein;
CDR20291_2165	CDR20291_2165	-2.26601	putative oxidoreductase;
uppS	CDR20291_2042	-2.26603	undecaprenyl pyrophosphate synthetase;
CDR20291_2278	CDR20291_2278	-2.26615	putative peptidoglycan-binding/hydrolysing protein;
CDR20291_0426	CDR20291_0426	-2.27117	ABC transporter, ATP-binding protein;
map1	CDR20291_0089	-2.27185	methionine aminopeptidase;
CDR20291_2892	CDR20291_2892	-2.27921	PTS system, IIa component;
argE	CDR20291_0306	-2.28625	putative acetylornithine deacetylase;
spoVAC	CDR20291_0702	-2.28695	stage V sporulation protein AC;
CDR20291_2973	CDR20291_2973	-2.287	putative glycosyl hydrolase;
CDR20291_3184	CDR20291_3184	-2.28908	putative membrane protein;
CDR20291_1066	CDR20291_1066	-2.29066	putative protease;
CDR20291_0288	CDR20291_0288	-2.29101	PTS system, IIb component;
purC	CDR20291_0216	-2.29596	phosphoribosylaminoimidazole-succinocarboxamide synthase;
CDR20291_0113	CDR20291_0113	-2.29976	putative ATP/GTP-binding protein;
purE	CDR20291_0215	-2.30646	phosphoribosylaminoimidazole carboxylase catalytic subunit;
CDR20291_3173	CDR20291_3173	-2.30749	probable transporter;
CDR20291_3473	CDR20291_3473	-2.30904	putative uncharacterized protein;
thiG	CDR20291_1603	-2.31753	thiazole biosynthesis protein;
proS	CDR20291_0038	-2.32066	prolyl-tRNA synthetase;
CDR20291_0853	CDR20291_0853	-2.32632	ABC transporter, permease protein;
CDR20291_2922	CDR20291_2922	-2.32927	transcription antiterminator;
atpI	CDR20291_3311	-2.32976	ATP synthase protein I;
purN	CDR20291_0219	-2.33947	phosphoribosylglycinamide formyltransferase;
hadB	CDR20291_0368	-2.3399	subunit of oxygen-sensitive 2-hydroxyisocaproyl-CoA dehydratase;
hydA	CDR20291_3175	-2.34064	hydrogenase;
pflD	CDR20291_3143	-2.34065	putative formate acetyltransferase;
atpB	CDR20291_3310	-2.35129	ATP synthase A chain;
appC	CDR20291_2562	-2.35381	oligopeptide ABC transporter, permease protein;
CDR20291_2440	CDR20291_2440	-2.35424	phosphotransferase system, B component;
dpaL1	CDR20291_1992	-2.35568	diaminopropionate ammonia-lyase;
CDR20291_1576	CDR20291_1576	-2.36578	hypothetical protein (pseudogene);
srlE	CDR20291_2308	-2.37096	PTS system, glucitol/sorbitol-specific IIbc component;
CDR20291_2349	CDR20291_2349	-2.37196	ABC transporter, ATP-binding protein;
CDR20291_2164	CDR20291_2164	-2.37824	putative membrane protein;
CDR20291_1990	CDR20291_1990	-2.38431	D-hydantoinase;
CDR20291_1643	CDR20291_1643	-2.38959	putative 2-hydroxyacyl-CoA dehydratase;
CDR20291_0117	CDR20291_0117	-2.39328	putative subunit of oxidoreductase;
CDR20291_3442	CDR20291_3442	-2.39694	conserved hypothetical protein;
xerD2	CDR20291_1174	-2.39814	putative tyrosine recombinase;
CDR20291_3497	CDR20291_3497	-2.40111	hypothetical protein;
rnfD	CDR20291_0974	-2.40621	electron transport complex protein;
CDR20291_0385	CDR20291_0385	-2.41076	putative oxidoreductase;
CDR20291_0760	CDR20291_0760	-2.41159	putative membrane protein;
CDR20291_2009	CDR20291_2009	-2.4156	putative Na(+)/H(+) antiporter;
CDR20291_3450	CDR20291_3450	-2.41667	putative multidrug resistance protein;
agaY	CDR20291_2913	-2.4247	tagatose-1,6-bisphosphate aldolase;
CDR20291_0022	CDR20291_0022	-2.44462	putative beta-xylosidase;
CDR20291_2487	CDR20291_2487	-2.44633	putative carbon starvation;
rpsM	CDR20291_0093	-2.44837	30S ribosomal protein S13;
CDR20291_3045	CDR20291_3045	-2.44842	putative iron-sulfur flavoprotein;
CDR20291_0135	CDR20291_0135	-2.45014	PTS system, IIb component;
CDR20291_1447	CDR20291_1447	-2.45338	putative uncharacterized protein;
CDR20291_0678	CDR20291_0678	-2.45643	amino acid ABC transporter, substrate-binding protein;
CDR20291_1070	CDR20291_1070	-2.45651	cell surface protein;
CDR20291_3454	CDR20291_3454	-2.4655	conjugative transposon protein;
CDR20291_2764	CDR20291_2764	-2.46851	putative oxidoreductase;
rnfE	CDR20291_0976	-2.46933	electron transport complex protein;
infA	CDR20291_0091	-2.47111	translation initiation factor IF-1;
CDR20291_0907	CDR20291_0907	-2.47242	putative ABC transporter, permease protein;
CDR20291_0943	CDR20291_0943	-2.47311	ABC transporter, ATP-binding/permease protein;
CDR20291_2927	CDR20291_2927	-2.47927	putative cellobiose-phosphate degrading protein;
CDR20291_1989	CDR20291_1989	-2.48118	probable amidohydrolase;
rnfG	CDR20291_0975	-2.48126	electron transport complex protein;
CDR20291_3034	CDR20291_3034	-2.488	D-hydantoinase;
CDR20291_0241	CDR20291_0241	-2.48925	putative glycosyltransferase;
CDR20291_2953	CDR20291_2953	-2.49631	putative membrane protein;
CDR20291_0090	CDR20291_0090	-2.49688	putative ribosomal protein;
hpt	CDR20291_3091	-2.49785	hypoxanthine phosphoribosyltransferase;
CDR20291_3240	CDR20291_3240	-2.5028	putative siroheme synthase;
CDR20291_3046	CDR20291_3046	-2.50434	MerR-family transcriptional regulator;
rpmJ	CDR20291_0092	-2.50737	50S ribosomal protein L36;
CDR20291_0116	CDR20291_0116	-2.52127	putative subunit of oxidoreductase;
hemC	CDR20291_3243	-2.53622	porphobilinogen deaminase;
cutS	CDR20291_1995	-2.5421	putative carbon monoxide dehydrogenase, iron-sulfur-binding subunit;
purH	CDR20291_0220	-2.5427	bifunctional purine biosynthesis protein; includes: phosphoribosylaminoimidazolecarboxamide formyltransferase and IMP cyclohydrolase;
CDR20291_1065	CDR20291_1065	-2.54579	putative O-methyltransferase;
CDR20291_2273	CDR20291_2273	-2.56246	conserved hypothetical protein;
CDR20291_2379	CDR20291_2379	-2.59129	PTS system, IIc component;
rnfA	CDR20291_0977	-2.60453	electron transport complex protein;
CDR20291_1485	CDR20291_1485	-2.60765	putative ribose ABC transporter, ATP-binding protein;
CDR20291_2280	CDR20291_2280	-2.63488	putative beta-lactamase repressor;
CDR20291_2057	CDR20291_2057	-2.63532	putative membrane protein;
cspD	CDR20291_2199	-2.64222	cold shock protein;
CDR20291_2079	CDR20291_2079	-2.64353	putative peptidase;
nifJ	CDR20291_2570	-2.64458	pyruvate-flavodoxin oxidoreductase;
acsB3	CDR20291_2974	-2.64551	putative 6-phospho-beta-glucosidase;
CDR20291_3139	CDR20291_3139	-2.64595	PTS system, IIa component;
ptsG	CDR20291_2555	-2.65055	PTS system, glucose-specific IIbc component (fragment);
appB	CDR20291_2561	-2.658	oligopeptide ABC transporter, permease protein;
CDR20291_2928	CDR20291_2928	-2.66453	PTS system, IIabc component;
CDR20291_3359	CDR20291_3359	-2.68473	conserved hypothetical protein;
CDR20291_2279	CDR20291_2279	-2.68824	putative beta-lactamase inducer;
CDR20291_3138	CDR20291_3138	-2.69156	PTS system, IIc component;
crr	CDR20291_2554	-2.69542	PTS system, glucose-specific IIa component;
CDR20291_3037	CDR20291_3037	-2.69636	putative amidohydrolase;
fdhD	CDR20291_3178	-2.69667	formate dehydrogenase accessory protein;
glvC	CDR20291_2895	-2.69941	PTS system, IIbc component;
CDR20291_3388	CDR20291_3388	-2.7021	hypothetical protein;
CDR20291_2431	CDR20291_2431	-2.70303	putative membrane protein;
CDR20291_1067	CDR20291_1067	-2.70866	putative penicillin-binding protein;
CDR20291_0033	CDR20291_0033	-2.71699	putative membrane protein;
CDR20291_0854	CDR20291_0854	-2.7235	ABC transporter, ATP-binding protein;
CDR20291_3441	CDR20291_3441	-2.75874	putative exported phosphoesterase;
rbsC	CDR20291_0305	-2.76235	ribose ABC transporter, permease protein;
hemD	CDR20291_3242	-2.7712	porphyrin biosynthesis protein includes: uroporphyrinogen-III methyltransferase and uroporphyrinogen-III synthase];
rnfB	CDR20291_0978	-2.7852	electron transport complex protein;
CDR20291_0030	CDR20291_0030	-2.80286	PTS system, IIa component;
CDR20291_0908	CDR20291_0908	-2.8165	putative membrane protein;
CDR20291_0587	CDR20291_0587	-2.84936	hypothetical protein;
CDR20291_0134	CDR20291_0134	-2.84961	PTS system, IIa component;
CDR20291_2712	CDR20291_2712	-2.88141	putative peptidase;
CDR20291_0175	CDR20291_0175	-2.88444	putative oxidoreductase, acetyl-CoA synthase subunit;
agrB	CDR20291_2640	-2.90289	accessory gene regulator;
CDR20291_1691	CDR20291_1691	-2.90642	putative nitrite and sulfite reductase subunit;
CDR20291_0115	CDR20291_0115	-2.93204	putative oxidoreductase, thiamine diP-binding subunit;
CDR20291_2727	CDR20291_2727	-2.93841	putative peptidase;
CDR20291_0031	CDR20291_0031	-2.93984	PTS system, IIb component;
hemB	CDR20291_3241	-2.94463	delta-aminolevulinic acid dehydratase;
CDR20291_2429	CDR20291_2429	-2.95921	putative exported protein;
CDR20291_2381	CDR20291_2381	-2.96758	pts system, IIa component;
spmA	CDR20291_3377	-2.99081	spore maturation protein A;
CDR20291_1223	CDR20291_1223	-2.99759	putative phage regulatory protein;
uxaA'	CDR20291_2767	-3.01831	altronate hydrolase (N-terminus);
CDR20291_2486	CDR20291_2486	-3.04343	putative general stress protein;
ctfB	CDR20291_2566	-3.05092	butyrate--acetoacetate CoA-transferase subunit B;
CDR20291_0298	CDR20291_0298	-3.05349	putative iron-sulfur-binding protein;
CDR20291_2380	CDR20291_2380	-3.06079	PTS system, IIb component;
CDR20291_2581	CDR20291_2581	-3.08571	putative sodium:dicarboxylate symporter;
CDR20291_2014	CDR20291_2014	-3.11744	putative xanthine/uracil permease;
CDR20291_1873	CDR20291_1873	-3.11801	putative membrane protein;
CDR20291_0021	CDR20291_0021	-3.11914	putative beta-glucosidase;
CDR20291_1418	CDR20291_1418	-3.12962	putative phage-related protein;
CDR20291_2083	CDR20291_2083	-3.13077	probable amino-acid ABC transporter, substrate-binding protein;
CDR20291_0181	CDR20291_0181	-3.13282	putative uncharacterized protein;
CDR20291_0363	CDR20291_0363	-3.13466	Radical SAM-superfamily protein;
CDR20291_2398	CDR20291_2398	-3.1814	putative transporter;
CDR20291_1250	CDR20291_1250	-3.18402	putative oligopeptide transporter;
CDR20291_2430	CDR20291_2430	-3.19018	putative polysaccharide O-acetylase;
CDR20291_2495	CDR20291_2495	-3.24753	putative amino acid permease;
CDR20291_0209	CDR20291_0209	-3.26004	PTS system, IIb component;
CDR20291_2082	CDR20291_2082	-3.26638	probable amino-acid ABC transporter, permease protein;
pflE	CDR20291_3144	-3.27504	putative pyruvate formate-lyase 3 activating enzyme;
rbsK	CDR20291_0302	-3.27555	putative ribokinase;
CDR20291_0176	CDR20291_0176	-3.28342	putative oxidoreductase, electron transfer subunit;
CDR20291_1663	CDR20291_1663	-3.29145	putative membrane protein;
CDR20291_0909	CDR20291_0909	-3.3022	putative regulatory protein;
CDR20291_1690	CDR20291_1690	-3.32388	conserved hypothetical protein;
CDR20291_1848	CDR20291_1848	-3.33008	putative peptidase;
CDR20291_2080	CDR20291_2080	-3.33033	probable amino-acid ABC transporter, substrate-binding protein;
CDR20291_2741	CDR20291_2741	-3.34064	DeoR-family transcriptional regulator;
CDR20291_2084	CDR20291_2084	-3.40647	putative iron-sulfur subunit of hydrogenase;
CDR20291_2085	CDR20291_2085	-3.40659	putative formate dehydrogenase;
agrD	CDR20291_2639	-3.40992	autoinducer prepeptide;
CDR20291_0287	CDR20291_0287	-3.41234	PTS system, IIa component;
pbuX	CDR20291_3036	-3.41969	xanthine permease;
CDR20291_0319	CDR20291_0319	-3.42532	putative membrane protein;
CDR20291_3073	CDR20291_3073	-3.42872	AraC-family transcriptional regulator;
CDR20291_2593	CDR20291_2593	-3.44126	putative amidohydrolase;
CDR20291_1627	CDR20291_1627	-3.46736	putative ATP-binding protein;
CDR20291_3047	CDR20291_3047	-3.47928	putative oxidoreductase;
CDR20291_2397	CDR20291_2397	-3.50725	TetR-family transcriptional regulator;
phnH	CDR20291_3372	-3.52962	putative phosphonate metabolism protein;
CDR20291_1430	CDR20291_1430	-3.57344	hypothetical protein;
CDR20291_0114	CDR20291_0114	-3.6065	ferredoxin;
CDR20291_2081	CDR20291_2081	-3.61573	probable amino-acid ABC transporter, permease protein;
CDR20291_0177	CDR20291_0177	-3.62667	putative oxidoreductase, NAD/FAD binding subunit;
CDR20291_0364	CDR20291_0364	-3.69375	putative membrane protein;
hydN2	CDR20291_3176	-3.79383	electron transport protein;
CDR20291_3387	CDR20291_3387	-3.79866	conserved hypothetical protein;
CDR20291_1689	CDR20291_1689	-3.84655	hypothetical protein;
CDR20291_2077	CDR20291_2077	-3.88725	putative Sodium:dicarboxylate symporter;
CDR20291_0289	CDR20291_0289	-3.99688	putative PTS system, IIa component;
rbsB	CDR20291_0303	-4.00659	D-ribose ABC transporter, substrate-binding protein;
CDR20291_3177	CDR20291_3177	-4.11107	hypothetical protein;
CDR20291_0571	CDR20291_0571	-4.12041	putative peptidase;
CDR20291_2321	CDR20291_2321	-4.16876	putative oxidoreductase ferredoxin subunit;
CDR20291_2075	CDR20291_2075	-4.17596	iron-sulfur binding protein;
CDR20291_3035	CDR20291_3035	-4.25805	putative dihydroorotate dehydrogenase, catalytic subunit;
CDR20291_2022	CDR20291_2022	-4.63205	putative copper-transporting P-type ATPase;
CDR20291_3453	CDR20291_3453	-4.65043	putative collagen-binding surface protein;
CDR20291_1443	CDR20291_1443	-4.79081	phage-related protein;
rbsA	CDR20291_0304	-4.81605	ribose ABC transporter, ATP-binding protein;
pgmB	CDR20291_2972	-5.04925	beta-phosphoglucomutase;
CDR20291_3464	CDR20291_3464	-5.07955	conjugative transposon protein;
CDR20291_1429	CDR20291_1429	-5.29306	hypothetical protein;
CDR20291_3444	CDR20291_3444	-5.61567	ferredoxin;
CDR20291_2592	CDR20291_2592	-5.77838	putative permease;
CDR20291_0433	CDR20291_0433	-6.07884	putative sugar-phosphate dehydrogenase;
crt1	CDR20291_0731	-6.34169	3-hydroxybutyryl-CoA dehydratase (crotonase);
CDR20291_0318	CDR20291_0318	-6.52946	putative heavy-metal-transporting ATPase;
srlA	CDR20291_2309	-7.11798	PTS system, glucitol/sorbitol-specific IIc2 component;
CDR20291_0409	CDR20291_0409	-7.292	putative hydrolase;
CDR20291_1220	CDR20291_1220	-7.68358	putative membrane protein;
CDR20291_3467	CDR20291_3467	-7.70797	conjugative transposon protein;
CDR20291_0317	CDR20291_0317	-7.95855	ArsR-family transcriptional regulator;
CDR20291_3465	CDR20291_3465	-8.06496	conjugative transposon protein;
CDR20291_1453	CDR20291_1453	-8.26064	phage protein;
CDR20291_1461	CDR20291_1461	-8.30005	holin;
CDR20291_3466	CDR20291_3466	-8.54313	putative cell wall hydrolase;
CDR20291_1455	CDR20291_1455	-8.63959	phage protein;
CDR20291_1454	CDR20291_1454	-8.75346	putative phage tail protein;
CDR20291_1449	CDR20291_1449	-8.7568	putative phage tail tape measure protein;
CDR20291_1457	CDR20291_1457	-9.0572	hypotheticalphage protein;
CDR20291_1450	CDR20291_1450	-9.21256	putative phage cell wall hydrolase;
CDR20291_1688	CDR20291_1688	-9.23634	putative membrane protein;
CDR20291_1463	CDR20291_1463	-9.47703	n-acetylmuramoyl-l-alanine amidase (cell wall hydrolase) region relative to most database matches fragment;
CDR20291_1451	CDR20291_1451	-9.56501	putative phage cell wall hydrolase;
CDR20291_3140	CDR20291_3140	-9.59629	PTS system, IIb component;
CDR20291_1440	CDR20291_1440	-9.90996	phage protein;
CDR20291_1456	CDR20291_1456	-10.1335	putative phage tail fiber protein;
CDR20291_1459	CDR20291_1459	-10.1982	hypothetical phage protein;
CDR20291_1452	CDR20291_1452	-10.2869	phage protein;
CDR20291_1441	CDR20291_1441	-10.3838	phage protein;
CDR20291_1438	CDR20291_1438	-10.3891	phage protein;
CDR20291_1460	CDR20291_1460	-10.9936	putative uncharacterized protein;
CDR20291_0804	CDR20291_0804	-11.4842	ABC transporter, permease protein;
CDR20291_1442	CDR20291_1442	-11.499	phage protein;
CDR20291_1444	CDR20291_1444	-11.5463	phage protein;
CDR20291_1434	CDR20291_1434	-12.1715	phage protein;
CDR20291_1458	CDR20291_1458	-12.4178	hypothetical phage protein;
CDR20291_1437	CDR20291_1437	-12.4287	hypothetical phage protein;
CDR20291_1426	CDR20291_1426	-13.1534	phosphoribosylformimino-5-aminoimidazole carboxamide ribotide isomerase; snf2-related protein;
CDR20291_1427	CDR20291_1427	-13.2983	putative uncharacterized protein;
CDR20291_1419	CDR20291_1419	-13.8231	putative uncharacterized protein;
CDR20291_1436	CDR20291_1436	-13.8809	putative phage major capsid protein;
CDR20291_0550	CDR20291_0550	-13.9159	putative membrane protein;
CDR20291_0803	CDR20291_0803	-14.1884	ABC transporter, ATP-binding protein;
CDR20291_0802	CDR20291_0802	-14.7032	ABC transporter, substrate-binding lipoprotein;
CDR20291_1435	CDR20291_1435	-15.1034	scaffold protein;
CDR20291_1433	CDR20291_1433	-15.653	phage portal protein;
CDR20291_1432	CDR20291_1432	-16.0106	phage terminase large subunit;
CDR20291_1422	CDR20291_1422	-16.4001	hypothetical protein;
CDR20291_0549	CDR20291_0549	-16.4647	putative ferredoxin;
CDR20291_1425	CDR20291_1425	-16.5024	putative virulence-associated protein e;
CDR20291_1428	CDR20291_1428	-16.9074	bro family, n-terminal;
CDR20291_1204	CDR20291_1204	-17.0545	conserved hypothetical protein;
CDR20291_1424	CDR20291_1424	-17.4606	dna-directed dna polymerase i;
CDR20291_1423	CDR20291_1423	-18.273	putative uncharacterized protein;
CDR20291_1420	CDR20291_1420	-18.6857	putative uncharacterized protein;
CDR20291_1431	CDR20291_1431	-18.8812	putative phage DNA-binding protein;
CDR20291_1218	CDR20291_1218	-22.4213	putative phage protein;
CDR20291_1203	CDR20291_1203	-22.4484	putative phage regulatory protein;
CDR20291_1219	CDR20291_1219	-24.5211	putative phage-related protein;
CDR20291_1208	CDR20291_1208	-25.2222	conserved hypothetical protein;
CDR20291_1421	CDR20291_1421	-25.2915	putative uncharacterized protein;
CDR20291_1211	CDR20291_1211	-27.32	putative phage protein;
CDR20291_1206	CDR20291_1206	-27.5873	putative phage protein;
CDR20291_1207	CDR20291_1207	-27.7223	putative phage protein;
CDR20291_1209	CDR20291_1209	-27.9141	hypothetical protein;
CDR20291_1213	CDR20291_1213	-28.2493	hypothetical protein;
CDR20291_1214	CDR20291_1214	-28.4592	phage protein;
CDR20291_1205	CDR20291_1205	-28.6277	hypothetical protein;
CDR20291_1217	CDR20291_1217	-29.6455	putative phage tail fiber protein;
CDR20291_1212	CDR20291_1212	-29.927	putative phage cell wall hydrolase;
CDR20291_1210	CDR20291_1210	-31.4212	putative phage protein;
CDR20291_1215	CDR20291_1215	-31.4303	phage protein;
CDR20291_1216	CDR20291_1216	-31.8989	phage protein;
