# Supplementary material for: The Immune Protein Calprotectin Impacts Clostridioides difficile Metabolism through Zinc Limitation
Source: mBio. 2019 Nov 19;10(6):e02289-19. doi: 10.1128/mBio.02289-19 (PMC6867894; doi:10.1128/mBio.02289-19)
Supplement: TABLE S2 [file mBio.02289-19-st002.xlsx]

## Sheet: Table S2
Table S2
C. difficile genes with significantly different expression in vivo compared to expression in vitro
Gene name	HUGO gene	Target Sequence
oraS	CDR20291_0388	TAAAAAGAATACAACACCATCAATAGAAAGGTCTGTCTTGTTGAGAATGGGATTTTCTTCTCTTGAAGTAAAACCTATTTTAGAAGGGGTTATGGAAAGA
tcdR	CDR20291_0581	AGCTTTTCAGAAAAAAGCGATGCTATTATAGTCAAATATATTCATAAATCATTACTGAATAAGACTTTTGAGTTGTCTAGAAGATATTCTAAAATGAAGT
tcdB	CDR20291_0582	CTAATGCTCCAAATAGAGTATTTGCTTGGGAAACAGGATGGACACCAGGTTTAAGAAGCTTAGAAAATGATGGCACAAAACTGTTAGACCGTATAAGAGA
tcdE	CDR20291_0583	ATGTGCTTATGTGGATTACCAGTACCTAAGAGATTAAAGGAAAAAATAGCAGTTTTACTAGATGCAATGACAGATGAAATGAATGCTAAGGATGAAAAGT
tcdA	CDR20291_0584	GAGGGGATACCTATTGTATCTACTATATTAGACGGAATAAACTTAGGTGCAGCAATTAAGGAATTACTAGACGAACATGACCCATTACTAAAAAAAGAAC
CDR20291_0938	CDR20291_0938	GCTCATGTAGAATCAAATGAGGCTATTAAGGAAATGGTTAGATTAGGTCTTGGAGTCTCCTTTATATCGTACATTTCAGCTATTGATTATCTCAATGCAG
fur	CDR20291_1127	AGTAGTGAGGAAATCTATGATTTAGTTAGGGTTGACTGTCCTGAAATAGGCTTAGCTACTGTATATAGAACAATGCAGCTATTGGATGAAATAGGATTAA
feoB2	CDR20291_1366	GCACATGGAAAACAGTGTTTGACTATGTGTATGGGATTTGGATGTAATGCAGCTGGAGTTATTGGTTGTAGGATAATTGACTCTCCAAGGGAAAGACTTA
CDR20291_1465	CDR20291_1465	GGAGCTCCTTGGACTGCTAATTATGTTACAGTTACAGGGGATTTAGTAGCTGACTTACTTTCAAATATAGCTTCTGAACAAAGAGCTAAGGTAGTTTATG
cwp84	CDR20291_2676	GGGCTCCATTAAATCACGCTGTAGCGATAGTAGGATGGGATGATAATTATTCAAAAGATAACTTTGCATCTGATGTAAAACCAGAATCAAATGGAGCATG
slpA	CDR20291_2682	ACAACACAATCTGGAAGCCCAGTAATAACTAAACTTAGAATATTGAATGCAAAAGAAGAGACAATAGATATTGATGCTAGTTCTAGTAAAACAGCACAAG
prdA	CDR20291_3103	TGGTTCTTCAGAAGGTGAGTTAAATACTACTATAATGTGGGGTAGACCAGGTGCTGCTGACAAAGGTGAAATATTCATCAAAGGTCAAGTAACAATAAAA
feoB3	CDR20291_3135	ATGTTCTTCTCCAGCTATAATGGCAACTAGAACATTGGAAAGCGAAAAAGATAGAAGAGTTACAGCTCTTATTGCACCACTTATGACTTGTGGAGCAAAG
hemB	CDR20291_3241	AGAGAGGCAGCTCATTCAGCACCATCTTTTGGAGATAGAAAAACATATCAAATGGACCCAGCAAATAGCAATGAAGCTATAATAGAGACTGAACTTGATA
C. difficile genes with similar expression in vivo compared to expression in vitro
Gene name	HUGO gene	Target Sequence
rpoA	CDR20291_0096	TAACTTTAAAAGAGCTTTCAGCAACTATAGATGGTGAAGGAAGTAGAACACTTAAAATAGAAGCTCAAGGACCATGCTCTATCACAGGTGCAGATATAAT
groEL	CDR20291_0195	GTAGAAACACAAGAGGCTATATCTCAAGTTGCTTCTATATCTGCTGGTGATGAAGAAGTTGGAAAATTAATAGCAGAAGCTATGGAAATAGTAGGTAAAG
flgM	CDR20291_0230	ATAAAACAGACAAGATAGAGCTATCTAAATTTGCAAAGGAAATGGCAAGTGTGTCAAATATGAGTGATGAGAATATTAGGAATAAAAAAGTCGATGAAAT
fliC	CDR20291_0240	ATGAGTAAAGCAGGTATAACAAGTTCTACAATAGCAAGCTTAAATGCAGATGGAACTTCTGGAACAGATGCAGCTAAACAAATGGTGTCTAGCTTAGATG
fliD	CDR20291_0283	TAGGTGAAGCAGTATTTGTTACATCAAAAGAAACACAAGCTAAGGCACTTGAAATAATGCCAAGTTTAGGTCAGATGTACTCTGTGGGAGATGGTAAGTT
CDR20291_0516	CDR20291_0516	AAGAAGGCTCTTACATATATGCTGGAACTGGAATAGAGCAAGGCAATATTGTTATGTGCGTCAAGGAAAAAGCTGGTACTACTAGATTCCAGAAAATAGT
CDR20291_0517	CDR20291_0517	AAACAGGAATATTTTTAGGAGGAGTACTTTTTGGTACTGTAGGTGTTAAGATACTTTCAAGTGACTGTGTAAAAAAAACTTGCACTCGTGCAACAGCAGG
CDR20291_0715	CDR20291_0715	GGCATCAAGGAAAAGGAGATAGCAATTTAGAACCAGTAGCTCCAGGTTCTTCCTCTAAAAAAGCGAGAGTATCTTCAGGAACAGAGGGTATTGCTACAAA
CDR20291_0781	CDR20291_0781	TTATCACAAAACCTTCATAGTATTACAGGTCTTCTTGCAATTGTGCTTATGCTTTTTCATGCAAGTTGGGCTACTTTTGTCCTATACAAAGATGATGAGG
CDR20291_0947	CDR20291_0947	TAAATCAAATGGCTGGAATCTTGTATTTAGGAGTATTGGTAGTTTTATGGGTACATCTGCATGGTATATATGGTCGAAAGAATACAAAGACATACCTCCT
spo0a	CDR20291_1052	CCAAGTATAGCTAAAAAATTCAATACAACACCAAGTAGAGTTGAAAGAGCAATAAGACATGCAATAGAGGTTGCATGGAGTAGAGGAAAAGTTGACACAA
codY	CDR20291_1115	TGGCAATAGGCACTCTGTCCTACTCCGAGCTTGAAGCAGTTGAACATATTTTTGCTGAATTGGATGGAAAAGAAGGTCTACTTGTAGCAAGTAAGATAGC
CDR20291_1226	CDR20291_1226	TATGGACTTAGTTGGAAAGCCCTCAACTCCTAAAATAGTTCAACTTGAAGAACTTGAAAACATGATAGATGACTTAAAATCAGACCCTGAAATGGCAAAA
CDR20291_1233	CDR20291_1233	TCCAGGTGATGTATTATCATTTAGAGGTGTGAAATCAGGTGCTAGAGCCTATGTGTCAATAGCTGGTGGAATAGATGTTCCACTTGCAATGGGAAGTAAG
CDR20291_1326	CDR20291_1326	TGTAGTAGGTACAAATGTTAAAATAGTTTCTAAGATAGATGGTAACTTAATAATAGACGTAAAAGATACTAGAGTTGCATTAGATAAAAAAATGGCAAGT
feoB1	CDR20291_1328	AAAGAACTATCTGAAGTTATAGGTTGCCCAGTGGTAGAAGTAACAGCAGTTAAAGGTCAAGGAATTATGGAGGCTGCTGAAAAGGCAGTTGAACTTGCAA
CDR20291_1639	CDR20291_1639	GAAATGAAAAACTTATGAAGAGACTTCTAGCCTTAGGACTAATAGATGGCACTGAAGTTGAAGTGAAAAAGATAGCTCCTCTTAATGACCCTATAGTGAT
CDR20291_2397	CDR20291_2397	TTGGTAGAAAAATGAGTTCTCCTATATTCGCTGCACCTGTATCAGGTACTCTATTGAACATGGGTGGTAAAGTTTCCGAAAAAGAATACATAGAGCCTGT
fbpA	CDR20291_2479	ACACTAAGACTTGCTGATAATGATGACTTATGGATGCATACAAAGAATATTCCTGGTTCTCATGTAATAATAAAGTGTGCTGGTAAGGAAGTCCCTGATA
cdtA	CDR20291_2491	AGTAAGGGGGATTCTTGGGGTAAAGCAAATTATAATGATTGGAGTAATAAATTAACACCTAATGAACTTGCTGATGTAAATGATTATATGCGTGGAGGAT
hemZ	CDR20291_2630	AATCCTCAAACTATGAATGATGATACCTTGGTAAAGATTGGAAGAGAGCATAGAGTATCTGATTTAGTAGATTGCTTTAATATGGCTCGTAGAATGGGAT
argB	CDR20291_2640	TGATTATTGCAAGTGTTAGTTGGGTTGGAATTTGTGTTCTGTGTCCAATAGAACATAGGAGTAACCCTATAAGTGATAGGGAAAAGTTTGTTTATAAGAA
cwp66	CDR20291_2678	AATGAGACTTTAGTTAACGAAGGAAGTATACAAGGGATAGATGTTTATGATGAGAATGGATGTAAAATAGAGAATGAGGATTCTGGAGAAATATGGCTTA
zmp1	CDR20291_2721	TGCTTATTTAAAAGGTGTAGTTCCTAAGGGATGGGAAGGTACTGGAAAAACTTGGGATGATGTTCCAGGCTTAGGTGGAAGTACAGTAGCTCTTAGAATA
dltA	CDR20291_2742	ATGTATTAGGGACTGATGAGATAAGAGAAGATTTAGACCTTAATTTATTTGAGACGGAACTTTTAGACTCATTAGCTATAATTGAAGTTTTACTTGAAAT
prdR	CDR20291_3104	GGAATTTGTGCTATAAATAACGAAGGTGTTGTTATCTTGTGGAATAAGTTTATGGAGGAAAGGTATGATATAAAGTCTGAAGATATAGTTGGTCGACCGA
argD	CDR20291_3187A	CAAGTTAGCTCCTTTAGAACATAGAAACAAACCTCTTAGTGAAAGTGAGAAAAAGCATTATAGAAAGACTGTGCAAAAAATACTATTCGTAATAATATGT
agrB	CDR20291_3187B	AGCGTTAAACTTACTTAAAAACATCTCAGCATTAAGTTTTGGGATAGCTGTATTATCAGCAAACAGTGCAAGTTCTTGGGTAGCACATCAGGCAAAAGAG
agrC	CDR20291_3188	TGATAAACGTATTCAAACTAGTAAGGATGATGATAAGATACATGGAATAGGACTTGCTAGTATTAAATATATAGTAAATAAATATGGTGGTGAAACAATA
agrA	CDR20291_3189	TGGATACTGCTAGGAAGATAAGAGAGTTTGATCATAAGTTAGAAATAATATTTGTTACTTCATTTGTAGAGTTTATGCAAGAAGGTTATGAGGTAAAAGC
cysG	CDR20291_3240	TCTGTAATAATTGCTGCCACAAATAATAGAGAGTTAAATATGGAAATAGGATTATATTGTAGAGCAAAAAATAAGCTAGTGAATGTAGTTGATAATATAG
pilA1	CDR20291_3350	TCAGATACTAATAAGATACCAGTTACACCAGATGGTCAAACTGGTTTAAGTGTTTTAGAGACTTATATGGAGTCTCTGCCTGATAAAGCTGATATAGGTG
luxS	CDR20291_3436	AATACTATGGGGAGATGTAGATGCCAAAACAGTTAAGATTGGTTTAGAAGAAGCATTAAAAAAAGTTCTTGAATCAGATAAAATGCCAGCAGCTACAGCC
sigB	CDR20291_3552	TATGGACACTTAGAGTCCCAAGAAGAATACAGGAATTAAGCAAAAAGATAAGTGATGCGAAGATTAAATTAGAACAAGAAAATAAGAAGCATCCAAAGGT
